# Supplementary material for: Genome-Wide Identification, Expression, and Response to Fusarium Infection of the SWEET Gene Family in Garlic (Allium sativum L.)
Source: Int J Mol Sci. 2023 Apr 19;24(8):7533. doi: 10.3390/ijms24087533 (PMC10138969; doi:10.3390/ijms24087533)
Supplement: Supplementary file 1 [file ijms-24-07533-s001.zip]

Archive with 1 entries (1 files):
- ijms-2329262-supplementary.xlsx
