# Supplementary material for: Genome-Wide Identification, Expression, and Response to Fusarium Infection of the SWEET Gene Family in Garlic (Allium sativum L.)
Source: Int J Mol Sci. 2023 Apr 19;24(8):7533. doi: 10.3390/ijms24087533 (PMC10138969; doi:10.3390/ijms24087533)
Supplement: Supplementary file 1 [file ijms-24-07533-s001.zip › ijms-2329262-supplementary.xlsx]

## Sheet: Лист1
	Genome-wide identification, expression, and response to Fusarium infection of the SWEET gene family in garlic (Allium sativum L.)
	Mikhail A. Filyushin*, Olga K. Anisimova, Anna V. Shchennikova, Elena Z. Kochieva
	Federal Research Centre “Fundamentals of Biotechnology” of the Russian Academy of Sciences, Moscow; michel7753@mail.ru (M.A.F.); lelikanis@yandex.ru (O.K.A.) ; shchennikova@yandex.ru (A.V.S.); ekochieva@yandex.ru (E.Z.K.)
	*Correspondence: michel7753@mail.ru (M.A.F.)
	Table S1: Closest homologs of AsSWEET proteins in model species A. thaliana and S. lycopersicum. Table S2: List of primers for AsSWEET gene amplification, sequencing, and expression analysis. Table S3: Sequences of AsSWEET3, AsSWEET9, AsSWEET11 and AsSWEET26 promoters in A. sativum FBR-resistant cv. Sarmat and FBR-susceptible cv. Strelets. Table S4: Defining of the hormone- and stress-related cis…

## Sheet: Table S1
Supplementary Table S1. Closest homologs of AsSWEET proteins in model species A. thaliana and S. lycopersicum.
A. sativum	A. thaliana*	S. lycopersicum*	CLADE
AsSWEET1	AtSWEET3 (AT5G53190) (54%)	SlSWEET3 (LOC101252361) (55%)	I
AsSWEET2	AtSWEET11 (AT3G48740) (57%)	SlSWEET12b (LOC101262399) (49%)	III
AsSWEET3	AtSWEET11 (AT3G48740) (52%)	SlSWEET10c (LOC101265012) (53%)
AsSWEET4	AtSWEET12 (AT5G23660) (59%)	SlSWEET12b (LOC101262399)(60%)
AsSWEET5	AtSWEET12 (AT5G23660) (58%)	SlSWEET11c (LOC101265550) (61%)
AsSWEET6	AtSWEET12 (AT5G23660) (50%)	SlSWEET12b (LOC101262399)(52%)
AsSWEET7	AtSWEET11 (AT3G48740) (57%)	SlSWEET12b (LOC101262399) (56%)
AsSWEET8	AtSWEET12 (AT5G23660) (58%)	SlSWEET12b (LOC101262399) (58%)
AsSWEET9	AtSWEET12 (AT5G23660) (54%)	SlSWEET12b (LOC101262399) (62%)
AsSWEET10	AtSWEET7 (AT4G10850) (57%)	SlSWEET7a (LOC101246848) (52%)	II
AsSWEET11	AtSWEET11 (AT3G48740) (52%)	SlSWEET10c (LOC101265012) (59%)	III
AsSWEET12	AtSWEET7 (AT4G10850) (54%)	SlSWEET7a (LOC101246848) (47%)	II
AsSWEET13	AtSWEET7 (AT4G10850) (53%)	SlSWEET7a (LOC101246848) (51%)
AsSWEET14	AtSWEET7 (AT4G10850) (49%)	SlSWEET7a (LOC101246848) (51%)
AsSWEET15	AtSWEET1 (AT1G21460) (64%)	SlSWEET1b (LOC101259239) (67%)	I
AsSWEET16	AtSWEET14 (AT4G25010) (50%)	SlSWEET11c (LOC101265550) (63%)	III
AsSWEET17	AtSWEET1 (AT1G21460) (64%)	SlSWEET1b (LOC101259239) (68%)	I
AsSWEET18	AtSWEET11 (AT3G48740) (59%)	SlSWEET11c (LOC101265550) (61%)	III
AsSWEET19	AtSWEET11 (AT3G48740) (59%)	SlSWEET11c (LOC101265550) (61%)
AsSWEET20	AtSWEET17 (AT4G15920) (49%)	SlSWEET16 (LOC101258901) (49%)	IV
AsSWEET21	AtSWEET17 (AT4G15920) (46%)	SlSWEET16 (LOC101258901) (52%)
AsSWEET22	AtSWEET17 (AT4G15920) (47%)	SlSWEET16 (LOC101258901) (53%)
AsSWEET23	AtSWEET17 (AT4G15920) (45%)	SlSWEET16 (LOC101258901) (44%)
AsSWEET24	AtSWEET17 (AT4G15920) (48%)	SlSWEET16 (LOC101258901) (45%)
AsSWEET25	AtSWEET17 (AT4G15920) (49%)	SlSWEET16 (LOC101258901) (52%)
AsSWEET26	AtSWEET2 (AT3G14770) (56%)	SlSWEET2a-2 (LOC101246599) (67%)	I
AsSWEET27	AtSWEET2 (AT3G14770) (60%)	SlSWEET2a-2 (LOC101246599) (64%)
* A. thaliana and S. lycopersicum SWEET genes numbering is given according to [71] and [21, 27], respectively.

## Sheet: Table S2
Supplementary Table S2. List of primers for AsSWEET gene amplification, sequencing, and expression analysis
Gene	Primer sequences (5´→3´)	Application
AsSWEET1	CTGGTGTAACCCAAGAGCGAAT	qRT-PCR
	CAGGCATGAGAATTCTTCAGTGC
AsSWEET3	TCAGTTAGTGTCTTTGCAGCTCC
	AACCATGCAATGGCGCTCAATG
AsSWEET5	GGCCTTTGCTTTTGGTATCCTG
	TAGTAGATCCATAGCATGGCAC
AsSWEET9	CTGGGATTCACCTTTGGTGTG
	CCTTCAACCTCAGTCTCGTTTG
AsSWEET11	CGATTGCATGGTTCTTCTACGGT
	TACACGATGTAGAGCACCATTTG
AsSWEET12	GTTCGCACTTGTGTCGGGATT
	GGTACTGCTGAGAATTCCTCCA
AsSWEET13	TGTATGGTGCACCGCTGTCT
	GCTCCATTGAAAAAGGCAGCCA
AsSWEET15	CCATGCTCAACTGCCTTCTATC
	GGCTTCTATCACTGCCCCTG
AsSWEET17	CTGTTCTTGTCACCGATCTGG
	CATACCAAGCTGATAAGAGGCAG
AsSWEET18/AsSWEET19	CGTTAGCTTTGCAGTCAGCGT
	ACCATATGATGGCGCTCAACG
AsSWEET22	GTATGCAGCTCCTCTGGCCA
	GTTGTCCAAACTCCAGCATTCAG
AsSWEET24	GCTTGTTGTCATCGGAACCCT
	GCCTCAAAGTCTTCAGTAGATCG
AsSWEET26	GCTTTGCAGCTGGAGTTACTG
	CGTAAAGATAAGGCAGCCCTGA
GAPDH*	TGGTGCAGCTAGCGTTGGAGAC
	CCATGTTTGTTGTTGGTGTGAATGAG
UBQ**	AAGCCAAGATACAGGACAAG
	GCATACCACCTCTCAATCTC
AsSWEET3	GAGAAGAGGCTCTTCTGAG	Amplification and sequencing of CDS
	CCCACGCGACATATTTAACTA
AsSWEET9	CTGCTCACTTCTTTCTTTTGAG
	ATTACTCTACACCTCACTAGC
AsSWEET11	CCCATCTCAACCCTAACAAG
	AACAACAAAGCATACCAACGTC
AsSWEET26	CCCACAAAACAGTGTTCTTTC
	ATGAACATAGTGGTTCGGAAC
AsSWEET3	CTGATGAATGGCTTGAAAGTTG	Amplification and sequencing of the gene promoter region
	GATGGTTGAATGTAGGTAAAGC
AsSWEET9	TAATAGCAACAACTCCTACCGT
	GTACTAACATGAAATATGAACCGA
AsSWEET11	GAGGTTATAGGGGTACTGCA
	GCTAAACTTCAGTTGTACAATAC
AsSWEET26	TCTTGGTTTCTATGTAATCCAG
	GTCAAAGGGAGATTACCAG
* [76]
** [77]

## Sheet: Table S3
Supplementary Table S3. Sequences of AsSWEET3, AsSWEET9, AsSWEET11 and AsSWEET26 promoters in A. sativum FBR-resistant cv. Sarmat and FBR-susceptible cv. Strelets.
Gene name	Promoter and 5'-UTR sequence
	cv. Ershuizao	cv. Sarmat	cv. Strelets
AsSWEET3	ATAAAATCATTGTTACAACAAATGTCTGATGAATGGCTTGAAAGTTGAAACTAGCAATACAAAGCTTAGTTGATATGTAGAAGAACTTATGCCAAGGACTAATGCTAATGTAACACAATTAGTTACTATCATTTGAGATACTTGAACAGGTAACATACCCTGTCATGTATGTGGAAACTTACAGAATGTAGTTTTGGTAAATATTTGTGGATAAACTGAAACGTTAGACTAATTTTATTTGTGGTGGAAAATAAGCAAAAAGACAAACTTTAAAAAGAATTTAGACGGAAGGGCATATTTCAATTTCAGGCTAAATGATAAATTAAATTAATATAAATAATAATAATAATAAACAGACTGAAAGACAATTTAATGCTAAATAGAATTAACATTTTGTTA…	ATAAAATCATTGTTACAACAAATGTCTGATGAATGGCTTGAAAGTTGAAACTAGCAATACAAAGCTTAGTTGATATGTAGAAGAACTTATGCCAAGGACTAATGCTAATGTAACACAATTAGTTACTATCATTTGAGATACTTGAACAGGTAACATACCCTGTCATGTATGTGGAAACTTACAGAATGTAGTTTTGGTAAATATTTGTGGATAAACTGAAATGTTAGACTGTTTTTATTTGTGGTGGAAAATAAGCAAAAAGACAAACTTTAAAAAGAATTTAGACGGAAGGGCACCATATTTCAATTTCAGGCTAAATGATAAATTAAATTAATATAAATAATAATAATAATAAACAGACTGAAAGACAATTTAATGCTAAATAGAATTAACATTTTG…	ATAAAATCATTGTTACAACAAATGTCTGATGAATGGCTTGAAAGTTGAAACTAGCAATACAAAGCTTAGTTGATATGTAGAAGAACTTATGCCAAGGACTAATGCTAATGTAACACAATTAGTTACTATCATTTGAGATACTTGAACAGGTAACATACCCTGTCATGCATGTGGAAACTTACAGAATGTAGTTTTGGTAAATATTTGTGGATAAACTGAAATGTTAGACTGTTTTTATTTGTGGTGGAAAATAAGCAAAAAGACAAACTTTAAAAAGAATTTAGACGGAAGGGCATATTTCAATTTCAGGCTAAATGATAAATTAAATTAATATAAATAATAATAATAATAAACAGACTGAAAGACAATTTAATGCTAAATAGAATTAACATTTTGTTA…
AsSWEET9	TTTTGGTTTATCGAGTAATAGCAACAACTCCTACCGTAGTTAAATGATGTTTTTCCTGTAGTGGAGCCTCCATGCGCACAAACTCAAAACGATCAAATTTTGTAGAAACCGGGTGTATTTAAATCATGGTTTGAGCTTTCGATCGGAACAATCGATGTTTCGATAGTTCCATTTCAGTTTCAGGAGAGGCTGAAACTAAATCAAACCAAAACAAAAACCCTCAATAAAAATACTATTGAATTTCAAATTTGACAGAAAACAGCCAGAAAAACGGAACTAACTTGAGTTTCAAATTTCAAATTTTTGACGTAGGAAACATTGAAAATCACGAAATATATAAATGGCGAAACTAAAGTAACTGAAAATGAAGTAATTAGTAAAAAAAAAAAAAAAAAAAAA…	TTTTGGTTTATCGAGTAATAGCAACAACTCCTACCGTAGTTAAATGATGTTTTTCCTGTAGTGGAGCCTCCATGCGCACAAACTCAAAATGATCAAATTTTGTAGAAACCGGGTGTATTTAAATCATGGTTTGAGCTTTCGATCGGAACAATCGATGTTTCGATAGTTCCATTTCAGTTTCAGGAGAGGCTGAAACTAAATCAAACCAAAACAAAAACCCTCAATAAAAATACTATTGAATTTCAAATTTGACAGAAAACAGCCAGAAAAACGGAACTAACTTGAGTTTCAAATTTCAAATTTTTGACGTAGGAAACATTGAAAATCACGAAATATATAAATGGCGAAACTAAAGTAACTGAAAATGAAGTAATTAGTAAAAAAAAAAAAAAAAAAAAA…	TTTTGGTTTATCGAGTAATAGCAACAACTCCTACCGTAGTTAAATGATGTTTTTCCTGTAGTGGAGCCTCCATGCGCACAAACTCAAAATGATCAAATTTTGTAGAAACCGGGTGTATTTAAATCATGGTTTGAGCTTTCGATCGGAACAATCGATGTTTCGATAGTTCCATTTCAGTTTCAGGAGAGGCTGAAACTAAATCAAACCAAAACAAAAACCCTCAATAAAAATACTATTGAATTTCAAATTTGACAGAAAACAGCCAGAAAAACGGAACTAACTTGAGTTTCAAATTTCAAATTTTTGACGTAGGAAACATTGAAAATCACGAAATATATAAATGGCGAAACTAAAGTAACTGAAAATGAAGTAATTAGTAAAAAAAAAAAAAAAAAAAAA…
AsSWEET11	GTTGGTGGAAGAAGAGAGAAACAAGTACATGTGGTGGAAATCAGGAGGTTATAGGGGTACTGCACTATTTGGGGGTGCTCTTGATCTTTATATATAAGGGTGCTCCCGGGGGTGCTCCTAAACACTATTTTAATATATACATTACATATATAAAGGTGCTCCCGGGGGTGCTCCTTATTTTGAAGCATTCCTTTAGCATCCTTGTTATATCTTGAGTTACACTATTTCAAATTATATAAAATTTTGTAGCATGTAGAGGATGATATCTAAAAAAATTAGGCTTAGCGGAATAGGTTTTCCAAAATATTATTCACTGTTCAAATGTTTAAATGATAAATTTGAACATCAAGTATATTATGCCATCTATATTGAAATGAGCCTAAATTTTGTAGATATGAT…	GTTGGTGGAAGAAGAGAGAAACAAGTACATGTGGTGGAAATCAGGAGGTTATAGGGGTACTGCACTATTTGGGGGTGCTCTTGATCTTTATATATAAGGGTGCTCCCGGGGGTGCTCCTAAACACTATTTTAATATATACATTACATATATAAAGGTGCTCCCGGGGGTGCTCCTTATTTTGAAGCATTCCTTTAGCATCCTTGTTATATCTTGAGTTACACTATTTCAAATTATATAAAATTTTGTAGCATGTAGAGGATGATATCTAAAAAAATTAGGCTTAGCGGAATAGGTTTTCCAAAATATTATTCACTGTTCAAATGTTTAAATGATAAATTTGAACATCAAGTATATTATGCCATCTATATTGAAATGAGCCTAAATTTTGTAGATATGAT…	GTTGGTGGAAGAAGAGAGAAACAAGTACATGTGGTGGAAATCAGGAGGTTATAGGGGTACTGCACTATTTGGGGGTGCTCTTGATCTTTATATATAAGGGTGCTCCCGGGGGTGCTCCTAAACACTATTTTAATATATACATTACATATATAAAGGTGCTCCCGGGGGTGCTCCTTATTTTGAAGCATTCCTTTAGCATCCTTGTTATATCTTGAGTTACACTATTTCAAATTATATAAAATTTTGTAGCATGTAGAGGATGATATCTAAAAAAATTAGGCTTAGCGGAATAGGTTTTCCAAAATATTATTCACTGTTCAAATGTTTAAATGATAAATTTGAACATCAAGTATATTATGCCATCTATATTGAAATGAGCCTAAATTTTGTAGATATGAT…
AsSWEET26	TAATCTTGGTTTCTATGTAATCCAGAATAAAATGTTTGTTCAAAGCCACCGCGACCATCCCATAAAAGCTACTAGCGCCATCTGTTCGCTCTTCTAAAAACTCAATACACGTATCGATGAAAGTTGTCTTTCGTTCTTCTATCTAATTGGTAAAAGGCTGGGAAGTAGCAGAATCAGAAGACATACCTGGAAAACAGAAATAAAAAAATTTGAGAAAAATATAGAGAATTAAGAAAATTAAATATAACGGTATACAAAAAAACATATTTTGCAGCTTTGTTTGTCGTGAAAAAACTAGATAATAGAGGAGGAGATGAGGTGGTGGTTGGTTGTGCAGAAATGGGGCAAGAAGGGGGGATTATATAGAGGGAAGCAGCGAACAGTTTGAAAAATGGATCG…	TAATCTTGGTTTCTATGTAATCCAGAATAAAATGTTTGTTCAAAGCCACCGCGACCATCCCATAAAAGCTACTAGCGCCATCTGTTCGCTCTTCTAAAAACTCAATACACGTATCGATGAAAGTTGTCTTTCGTTCTTCTATCCAATTGGCAAAAGGCTGGGAAGTAGCAGAATCAGAAGACATACCTGGAAAACAGAAATAAAAAAAATTGAGAAAAATATAGAGAATTAAGAAAATTAAATATAACGGTATACAAAAAAACATATTTTGCAGCTTTGTTTGTCGTGAAAAAACTAGATAATAGAGGAGGAGATGAGGTGGTGGTCGTTTGTGCAGAAATGGGGCAAGAAGGGGGGATTATATAGCGAACAGTTTGAAAAATGGATCGATGGCTTGCG…	TAATCTTGGTTTCTATGTAATCCAGAATAAAATGTTTGTTCAAAGCCACCGCGACCATCCCATAAAAGCTACTAGCGCCATCTGTTCGCTCTTCTAAAAACTCAATACACGTATCGATGAAAGTTGTCTTTCGTTCTTCTATCCAATTGGCAAAAGGCTGGGAAGTAGCAGAATCAGAAGACATACCTGGAAAACAGAAATAAAAAAAATTGAGAAAAATATAGAGAATTAAGAAAATTAAATATAACGGTATACAAAAAAACATATTTTGCAGCTTTGTTTGTCGTGAAAAAACTAGATAATAGAGGAGGAGATGAGGTGGTGGTCGTTTGCGCAGAAATGGGGCGAGAAGGGGGGATTATATAGAGGGAAGCAGCGAACAGTTTGAAAAATGGCTCG…

## Sheet: Table S4
Supplementary Table S4. Defining of the hormone- and stress-related cis-acting elements found in AsSWEET genes promoters
	Motif			Function														Sequence
Hormon-related cis-elements	ABRE			cis-acting element involved in the abscisic acid responsiveness														ACGTG
	AuxRR-core			cis-acting regulatory element involved in auxin responsiveness														GGTCCAT
	TGA-element			auxin-responsive element														AACGAC
	CGTCA-motif			cis-acting regulatory element involved in the MeJA-responsiveness														CGTCA
	TCA-element			cis-acting element involved in salicylic acid responsiveness														CCATCTTTTT
	P-box			gibberellin-responsive element														CCTTTTG
	TATC-box			cis-acting element involved in gibberellin-responsiveness														TATCCCA
	GARE-motif			gibberellin-responsive element														TCTGTTG
	ERE			ethylene-responsive element														ATTTTAAA
Stress-related cis-elements	ARE			cis-acting regulatory element essential for the anaerobic induction														AAACCA
	DRE1			dehydration-responsive element														ACCGAGA
	MBS			MYB binding site involved in drought-inducibility														CAACTG
	LTR			cis-acting element involved in low-temperature responsiveness														CCGAAA
	STRE			stress-responsive element														AGGGG
	TC-rich repeats			cis-acting element involved in defense and stress responsiveness														ATTCTCTAAC
	W-box			fungal elicitor responsive element, wound responsive														TTGACC
	Wun-motif			wound-responsive element														AAATTTCTT
	WRE3			wounding and pathogen response														CCACCT
	box S			wounding and pathogen response														AGCCACC
